# Supplementary material for: Degradable Nanogels Based on Poly[Oligo(Ethylene Glycol) Methacrylate] (POEGMA) Derivatives through Thermo-Induced Aggregation of Polymer Chain and Subsequent Chemical Crosslinking
Source: Polymers (Basel). 2024 Apr 20;16(8):1163. doi: 10.3390/polym16081163 (PMC11054481; doi:10.3390/polym16081163)
Supplement: Supplementary file 1 [file polymers-16-01163-s001.zip]

Archive with 1 entries (1 files):
- polymers-2931031-supplementary.pdf
